# Supplementary material for: Symmetry-Breaking Drop Bouncing on Superhydrophobic Surfaces with Continuously Changing Curvatures
Source: Polymers (Basel). 2021 Aug 31;13(17):2940. doi: 10.3390/polym13172940 (PMC8434175; doi:10.3390/polym13172940)
Supplement: Supplementary file 1 [file polymers-13-02940-s001.zip]

Archive with 1 entries (1 files):
- polymers-1362165-SI.pdf
